# Supplementary material for: Variations in Human Milk Metabolites After Gestational Diabetes: Associations with Infant Growth
Source: Nutrients. 2025 Apr 26;17(9):1466. doi: 10.3390/nu17091466 (PMC12073254; doi:10.3390/nu17091466)
Supplement: Supplementary file 1 [file nutrients-17-01466-s001.zip]

Archive with 1 entries (1 files):
- nutrients-3590165-supplementary.pdf
